# Supplementary material for: Phenolic Secondary Metabolites in Aldrovanda vesiculosa L. (Droseraceae)
Source: Molecules. 2025 Sep 15;30(18):3746. doi: 10.3390/molecules30183746 (PMC12472234; doi:10.3390/molecules30183746)
Supplement: Supplementary file 1 [file molecules-30-03746-s001.zip]

Archive with 1 entries (1 files):
- molecules-3853925-supplementary.pdf
